# Supplementary material for: Top-Down Enrichment Strategy to Co-cultivate Lactic Acid and Lignocellulolytic Bacteria From the Megathyrsus maximus Phyllosphere
Source: Front Microbiol. 2021 Nov 2;12:744075. doi: 10.3389/fmicb.2021.744075 (PMC8753987; doi:10.3389/fmicb.2021.744075)
Supplement: Supplementary Table S1 — Detailed features of metagenome assembled genomes (MAGs) reconstructed from T2, T10, and S consortia. [file Table_1.XLSX]

## Sheet: Hoja1
Metagenome	Binning										Structural annotation (Dfast)							rRNA annotation (rnammer)			Taxonomy (GTDB)																						Glycosyl hydrolases (GH)
	bin	marker lineage	Completeness	Contamination	Mean contig length	N50 (contigs)	Coding density	# contigs	Genome size	GC	rRNA 5S	rRNA 16S	rRNA 23S	rpoA	rpoB	BLAST	warnings	rRNA 5S	rRNA 16S	rRNA 23S	classification	fastani_reference	fastani_reference_radius	fastani_taxonomy	fastani_ani	fastani_af	closest_placement_reference	closest_placement_radius	closest_placement_taxonomy	closest_placement_ani	closest_placement_af	pplacer_taxonomy	classification_method	note	other_related_references(genome_id,species_name,radius,ANI,AF)	msa_percent	translation_table	red_value	warnings	# total CAZymes	# CAZymes (2 tools)	# CE1	# GH1	# GH2	# GH3	# GH5	# GH6	# GH7	# GH8
T2	bin.7.contigs	o__Actinomycetales	80.35	1.45	3784.74	4468	0.91	905	3425187	0.74	Complete	N/A	N/A	Complete	Complete	Cellulosimicrobium	Done with rpoB and 99.6% identity	Complete	N/A	N/A	d__Bacteria;p__Actinobacteriota;c__Actinomycetia;o__Actinomycetales;f__Cellulomonadaceae;g__Cellulosimicrobium;s__Cellulosimicrobium funkei	GCF_004519295.1	96.03	d__Bacteria;p__Actinobacteriota;c__Actinomycetia;o__Actinomycetales;f__Cellulomonadaceae;g__Cellulosimicrobium;s__Cellulosimicrobium funkei	96.8	0.91	GCF_004519295.1	96.03	d__Bacteria;p__Actinobacteriota;c__Actinomycetia;o__Actinomycetales;f__Cellulomonadaceae;g__Cellulosimicrobium;s__Cellulosimicrobium funkei	96.8	0.91	d__Bacteria;p__Actinobacteriota;c__Actinomycetia;o__Actinomycetales;f__Cellulomonadaceae;g__Cellulosimicrobium;s__	taxonomic classification defined by topology and ANI	topological placement and ANI have congruent species assignments	GCF_003052455.1, s__Cellulosimicrobium cinnabarinum, 96.03, 95.89, 0.92; GCF_001019615.1, s__Cellulosimicrobium cellulans_E, 95.0, 90.13, 0.9; GCF_006539945.1, s__Cellulosimicrobium cellulans, 95.0, 89.9, 0.87; GCF_002162335.1, s__Cellulosimicrobium cellulans_D, 95.0, 89.85, 0.89; GCF_900177495.1, s__Cellulosimicrobium cellulans_B, 95.0, 89.04, 0.85; GCF_001722485.1, s__Cellulosimicrobium cellula…	79.78	11	N/A	N/A	103	75	1	3	1	7	0	0	0	0
T2	2.contigs	o__Lactobacillales	99.63	0.37	16654.26	26874	0.89	167	2781262	0.38	N/A	N/A	N/A	Complete	Complete	Enterococcus faecalis	Done with rpoB and 100% identity	N/A	N/A	N/A	d__Bacteria;p__Firmicutes;c__Bacilli;o__Lactobacillales;f__Enterococcaceae;g__Enterococcus;s__Enterococcus faecalis	GCF_000392875.1	95.0	d__Bacteria;p__Firmicutes;c__Bacilli;o__Lactobacillales;f__Enterococcaceae;g__Enterococcus;s__Enterococcus faecalis	98.59	0.9	GCF_000392875.1	95.0	d__Bacteria;p__Firmicutes;c__Bacilli;o__Lactobacillales;f__Enterococcaceae;g__Enterococcus;s__Enterococcus faecalis	98.59	0.9	d__Bacteria;p__Firmicutes;c__Bacilli;o__Lactobacillales;f__Enterococcaceae;g__Enterococcus;s__	taxonomic classification defined by topology and ANI	topological placement and ANI have congruent species assignments	GCA_001465345.1, s__Enterococcus rotai, 95.0, 78.81, 0.25; GCF_002148425.1, s__Enterococcus sp002148425, 95.0, 78.64, 0.27; GCF_002140715.1, s__Enterococcus sp002140715, 95.0, 78.61, 0.27; GCF_001730295.1, s__Enterococcus plantarum, 95.0, 78.6, 0.25; GCF_000407165.1, s__Enterococcus haemoperoxidus, 95.0, 78.58, 0.26; GCF_001730285.1, s__Enterococcus ureasiticus, 95.0, 78.53, 0.26; GCF_002141365.1…	96.15	11	N/A	N/A	187	114	0	9	1	1	0	0	0	0
T2	25.contigs	f__Enterobacteriaceae	98.5	2.33	27640.25	42779	0.89	186	5141087	0.55	Complete	Complete	N/A	Complete	Complete	Klebsiella aerogenes	Done with rpoB and 16S matchs 99 and 100% identity	Complete	Complete	N/A	d__Bacteria;p__Proteobacteria;c__Gammaproteobacteria;o__Enterobacterales;f__Enterobacteriaceae;g__Klebsiella_B;s__Klebsiella_B aerogenes	GCF_000215745.1	95.0	d__Bacteria;p__Proteobacteria;c__Gammaproteobacteria;o__Enterobacterales;f__Enterobacteriaceae;g__Klebsiella_B;s__Klebsiella_B aerogenes	98.92	0.91	GCF_000215745.1	95.0	d__Bacteria;p__Proteobacteria;c__Gammaproteobacteria;o__Enterobacterales;f__Enterobacteriaceae;g__Klebsiella_B;s__Klebsiella_B aerogenes	98.92	0.91	d__Bacteria;p__Proteobacteria;c__Gammaproteobacteria;o__Enterobacterales;f__Enterobacteriaceae;g__;s__	taxonomic classification defined by topology and ANI	topological placement and ANI have congruent species assignments	N/A	95.16	11	N/A	N/A	167	119	2	7	2	3	1	0	0	1
T10	bin.3.contigs	o__Lactobacillales	71.84	0.31	3112.64	3355	0.9	733	2281562	0.43	N/A	N/A	N/A	Complete	Complete	Enterococcus casseliflavus	Done with rpoB and 99.25% identity	N/A	N/A	N/A	d__Bacteria;p__Firmicutes;c__Bacilli;o__Lactobacillales;f__Enterococcaceae;g__Enterococcus_D;s__Enterococcus_D sp002850555	GCF_002850555.1	95.0	d__Bacteria;p__Firmicutes;c__Bacilli;o__Lactobacillales;f__Enterococcaceae;g__Enterococcus_D;s__Enterococcus_D sp002850555	95.81	0.98	GCF_002850555.1	95.0	d__Bacteria;p__Firmicutes;c__Bacilli;o__Lactobacillales;f__Enterococcaceae;g__Enterococcus_D;s__Enterococcus_D sp002850555	95.81	0.98	d__Bacteria;p__Firmicutes;c__Bacilli;o__Lactobacillales;f__Enterococcaceae;g__Enterococcus_D;s__	taxonomic classification defined by topology and ANI	topological placement and ANI have congruent species assignments	GCF_001544095.1, s__Enterococcus_D casseliflavus, 95.0, 95.01, 0.93; GCF_002140915.1, s__Enterococcus_D sp002140915, 95.0, 80.45, 0.46; GCF_001297065.1, s__Enterococcus_D sp001297065, 95.0, 80.26, 0.5; GCF_001544275.1, s__Enterococcus_D gallinarum, 95.0, 79.99, 0.42	64.15	11	N/A	N/A	153	119	0	20	2	4	1	0	0	0
T10	8.contigs	o__Actinomycetales	98.84	1.25	13240.7	21850	0.91	327	4329710	0.75	Complete	Complete	Complete	Complete	Complete	Cellulosimicrobium	Done with rpoB and 16S matchs 99 and 100% identity	Complete	Complete	Complete	d__Bacteria;p__Actinobacteriota;c__Actinomycetia;o__Actinomycetales;f__Cellulomonadaceae;g__Cellulosimicrobium;s__Cellulosimicrobium funkei	GCF_004519295.1	96.03	d__Bacteria;p__Actinobacteriota;c__Actinomycetia;o__Actinomycetales;f__Cellulomonadaceae;g__Cellulosimicrobium;s__Cellulosimicrobium funkei	97.35	0.91	GCF_004519295.1	96.03	d__Bacteria;p__Actinobacteriota;c__Actinomycetia;o__Actinomycetales;f__Cellulomonadaceae;g__Cellulosimicrobium;s__Cellulosimicrobium funkei	97.35	0.91	d__Bacteria;p__Actinobacteriota;c__Actinomycetia;o__Actinomycetales;f__Cellulomonadaceae;g__Cellulosimicrobium;s__	taxonomic classification defined by topology and ANI	topological placement and ANI have congruent species assignments	GCF_003052455.1, s__Cellulosimicrobium cinnabarinum, 96.03, 95.94, 0.89; GCF_001019615.1, s__Cellulosimicrobium cellulans_E, 95.0, 90.16, 0.86; GCF_006539945.1, s__Cellulosimicrobium cellulans, 95.0, 89.96, 0.84; GCF_002162335.1, s__Cellulosimicrobium cellulans_D, 95.0, 89.67, 0.86; GCF_900177495.1, s__Cellulosimicrobium cellulans_B, 95.0, 89.22, 0.81; GCF_001722485.1, s__Cellulosimicrobium cellu…	94.21	11	N/A	N/A	184	131	2	3	1	8	0	0	0	0
T10	4.contigs	g__Bacillus	92.82	0.85	4684.68	6538	0.87	1006	4712788	0.36	Complete	N/A	N/A	Complete	Complete	Bacillus paranthracis	Done with rpoB and 100% identity	Complete	N/A	N/A	d__Bacteria;p__Firmicutes;c__Bacilli;o__Bacillales;f__Bacillaceae_G;g__Bacillus_A;s__Bacillus_A paranthracis	GCF_001883995.1	95.37	d__Bacteria;p__Firmicutes;c__Bacilli;o__Bacillales;f__Bacillaceae_G;g__Bacillus_A;s__Bacillus_A paranthracis	96.71	0.93	GCF_001883995.1	95.37	d__Bacteria;p__Firmicutes;c__Bacilli;o__Bacillales;f__Bacillaceae_G;g__Bacillus_A;s__Bacillus_A paranthracis	96.71	0.93	d__Bacteria;p__Firmicutes;c__Bacilli;o__Bacillales;f__Bacillaceae_G;g__Bacillus_A;s__	taxonomic classification defined by topology and ANI	topological placement and ANI have congruent species assignments	GCF_000534935.2, s__Bacillus_A anthracis, 95.28, 95.35, 0.95; GCF_001884035.1, s__Bacillus_A tropicus, 95.37, 95.32, 0.93; GCF_002571225.1, s__Bacillus_A sp002571225, 95.0, 94.46, 0.92; GCF_006494425.1, s__Bacillus_A sp006494425, 95.0, 94.26, 0.94; GCF_001455345.1, s__Bacillus_A thuringiensis_N, 95.0, 94.22, 0.94; GCF_001884185.1, s__Bacillus_A albus, 95.0, 94.07, 0.92; GCF_002746455.1, s__Bacill…	90.16	11	N/A	N/A	147	80	0	2	0	0	0	0	0	0
T10	2.contigs	f__Enterobacteriaceae	99.92	1.2	50018.61	73037	0.89	101	5051880	0.55	Complete	Complete	Complete	Complete	Complete	Klebsiella aerogenes	Done with rpoB and 16S matchs 99 and 100% identity	Complete	Complete	Complete	d__Bacteria;p__Proteobacteria;c__Gammaproteobacteria;o__Enterobacterales;f__Enterobacteriaceae;g__Klebsiella_B;s__Klebsiella_B aerogenes	GCF_000215745.1	95.0	d__Bacteria;p__Proteobacteria;c__Gammaproteobacteria;o__Enterobacterales;f__Enterobacteriaceae;g__Klebsiella_B;s__Klebsiella_B aerogenes	98.92	0.95	GCF_000215745.1	95.0	d__Bacteria;p__Proteobacteria;c__Gammaproteobacteria;o__Enterobacterales;f__Enterobacteriaceae;g__Klebsiella_B;s__Klebsiella_B aerogenes	98.92	0.95	d__Bacteria;p__Proteobacteria;c__Gammaproteobacteria;o__Enterobacterales;f__Enterobacteriaceae;g__;s__	taxonomic classification defined by topology and ANI	topological placement and ANI have congruent species assignments	N/A	94.33	11	N/A	N/A	194	120	0	7	2	3	1	0	0	1
E	37.contigs	o__Actinomycetales	95.11	2.62	9778.58	14026	0.94	313	3060697	0.69	N/A	N/A	N/A	N/A	Complete	Aeromicrobium	Done with rpoB and 89.11% identity	N/A	N/A	N/A	d__Bacteria;p__Actinobacteriota;c__Actinomycetia;o__Propionibacteriales;f__Nocardioidaceae;g__Aeromicrobium;s__Aeromicrobium camelliae	GCF_003850045.1	95.0	d__Bacteria;p__Actinobacteriota;c__Actinomycetia;o__Propionibacteriales;f__Nocardioidaceae;g__Aeromicrobium;s__Aeromicrobium camelliae	98.61	0.86	GCF_003850045.1	95.0	d__Bacteria;p__Actinobacteriota;c__Actinomycetia;o__Propionibacteriales;f__Nocardioidaceae;g__Aeromicrobium;s__Aeromicrobium camelliae	98.61	0.86	d__Bacteria;p__Actinobacteriota;c__Actinomycetia;o__Propionibacteriales;f__Nocardioidaceae;g__Aeromicrobium;s__	taxonomic classification defined by topology and ANI	topological placement and ANI have congruent species assignments	GCF_003674095.1, s__Aeromicrobium sp003674095, 95.0, 87.55, 0.84; GCF_002174305.1, s__Aeromicrobium sp002174305, 95.0, 80.57, 0.56; GCA_002476985.1, s__Aeromicrobium sp002476985, 95.0, 80.28, 0.48; GCF_900167475.1, s__Aeromicrobium choanae, 95.0, 80.22, 0.47; GCF_000471045.1, s__Aeromicrobium sp000471045, 95.0, 79.82, 0.42; GCF_001426485.1, s__Aeromicrobium sp001426485, 95.0, 79.67, 0.47; GCF_001…	86.65	11	N/A	N/A	82	45	0	0	0	0	0	0	0	0
E	bin.15.contigs	f__Bradyrhizobiaceae	98.83	0.34	140812.72	248022	0.87	36	5069258	0.62	N/A	N/A	N/A	Complete	Complete	Tardiphaga / Bradyrhizobium	Done with rpoB best matchs 91 and 88% identity	N/A	N/A	N/A	d__Bacteria;p__Proteobacteria;c__Alphaproteobacteria;o__Rhizobiales;f__Xanthobacteraceae;g__Tardiphaga;s__	N/A	N/A	N/A	N/A	N/A	GCA_004173095.1	95.0	d__Bacteria;p__Proteobacteria;c__Alphaproteobacteria;o__Rhizobiales;f__Xanthobacteraceae;g__Tardiphaga;s__Tardiphaga sp004173095	85.02	0.82	d__Bacteria;p__Proteobacteria;c__Alphaproteobacteria;o__Rhizobiales;f__Xanthobacteraceae;g__Tardiphaga;s__	taxonomic classification defined by topology and ANI	N/A	GCA_002256345.1, s__Tardiphaga sp002256345, 95.0, 85.11, 0.76; GCF_003096755.1, s__Tardiphaga sp003096755, 95.0, 82.44, 0.69; GCF_900188215.1, s__Tardiphaga sp900188215, 95.0, 82.43, 0.7; GCF_900114605.1, s__Tardiphaga sp900114605, 95.0, 82.43, 0.7; GCF_001618955.1, s__Tardiphaga robiniae, 95.0, 82.4, 0.69; GCA_007018905.1, s__Tardiphaga sp007018905, 95.0, 81.03, 0.59	97.12	11	0.9960212162239808	Genome not assigned to closest species as it falls outside its pre-defined ANI radius	136	79	1	1	0	1	0	0	0	0
E	bin.11.contigs	o__Sphingomonadales	97.84	0.28	26473.15	45721	0.89	143	3785661	0.65	N/A	N/A	N/A	Complete	Complete	Sphingomonas	Done with rpoB and 97.28% identity	N/A	N/A	N/A	d__Bacteria;p__Proteobacteria;c__Alphaproteobacteria;o__Sphingomonadales;f__Sphingomonadaceae;g__Sphingomonas;s__	N/A	N/A	N/A	N/A	N/A	N/A	N/A	N/A	N/A	N/A	d__Bacteria;p__Proteobacteria;c__Alphaproteobacteria;o__Sphingomonadales;f__Sphingomonadaceae;g__Sphingomonas;s__	taxonomic classification defined by topology and ANI	N/A	GCF_003050745.1, s__Sphingomonas sp003050745, 95.0, 87.8, 0.7; GCF_004340965.1, s__Sphingomonas sp004340965, 95.0, 87.37, 0.69; GCF_003610375.1, s__Sphingomonas sp003610375, 95.0, 87.36, 0.68; GCF_001422045.1, s__Sphingomonas sp001422045, 95.0, 87.34, 0.65; GCF_003688595.1, s__Sphingomonas sp003688595, 95.0, 87.24, 0.65; GCF_003053745.1, s__Sphingomonas faeni, 95.0, 87.24, 0.68; GCF_004795835.1, …	97.36	11	0.996534155075	Genome not assigned to closest species as it falls outside its pre-defined ANI radius	148	101	1	1	3	6	1	0	0	0
E	44.contigs	o__Rhizobiales	89.15	0.91	7058.34	8674	0.89	574	4051486	0.69	N/A	N/A	N/A	Complete	Complete	Aureimonas / Mesorhizobium	Done with rpoB best matchs 88 and 86% identity	N/A	N/A	N/A	d__Bacteria;p__Proteobacteria;c__Alphaproteobacteria;o__Rhizobiales;f__Rhizobiaceae;g__Leaf454;s__	N/A	N/A	N/A	N/A	N/A	N/A	N/A	N/A	N/A	N/A	d__Bacteria;p__Proteobacteria;c__Alphaproteobacteria;o__Rhizobiales;f__Rhizobiaceae;g__;s__	taxonomic novelty determined using RED	N/A	N/A	83.99	11	0.9581761476840819	N/A	117	52	1	0	0	0	0	0	0	0
E	bin.4.contigs	f__Paenibacillaceae	91.47	6.2	4857.81	6159	0.88	896	4352599	0.53	N/A	N/A	N/A	Complete	Complete	Brevibacillus	Done with rpoB and 89.55% identity	N/A	N/A	N/A	d__Bacteria;p__Firmicutes;c__Bacilli;o__Brevibacillales;f__Brevibacillaceae;g__Brevibacillus;s__Brevibacillus borstelensis	GCF_003710865.1	95.0	d__Bacteria;p__Firmicutes;c__Bacilli;o__Brevibacillales;f__Brevibacillaceae;g__Brevibacillus;s__Brevibacillus borstelensis	99.58	0.99	GCF_003710865.1	95.0	d__Bacteria;p__Firmicutes;c__Bacilli;o__Brevibacillales;f__Brevibacillaceae;g__Brevibacillus;s__Brevibacillus borstelensis	99.58	0.99	d__Bacteria;p__Firmicutes;c__Bacilli;o__Brevibacillales;f__Brevibacillaceae;g__Brevibacillus;s__	taxonomic classification defined by topology and ANI	topological placement and ANI have congruent species assignments	GCF_000454065.1, s__Brevibacillus thermoruber, 95.0, 78.64, 0.36; GCA_003388715.1, s__Brevibacillus sp003388715, 95.0, 78.39, 0.32; GCF_000282075.1, s__Brevibacillus sp000282075, 95.0, 78.11, 0.19; GCF_000296715.2, s__Brevibacillus brevis_B, 95.0, 78.11, 0.2; GCF_900637055.1, s__Brevibacillus brevis, 95.0, 78.11, 0.2; GCF_001039275.2, s__Brevibacillus brevis_C, 95.0, 78.1, 0.21; GCF_000010165.1, …	76.79	11	N/A	N/A	94	41	0	0	0	1	0	0	0	0
E	bin.6.contigs	o__Lactobacillales	98.4	3.11	12699.95	20913	0.89	262	3327388	0.43	Incomplete	N/A	N/A	Complete	Complete	Enterococcus	Done with rpoB and 99.2% identity	Complete	N/A	N/A	d__Bacteria;p__Firmicutes;c__Bacilli;o__Lactobacillales;f__Enterococcaceae;g__Enterococcus_D;s__Enterococcus_D sp002850555	GCF_002850555.1	95.0	d__Bacteria;p__Firmicutes;c__Bacilli;o__Lactobacillales;f__Enterococcaceae;g__Enterococcus_D;s__Enterococcus_D sp002850555	95.76	0.93	GCF_001544095.1	95.0	d__Bacteria;p__Firmicutes;c__Bacilli;o__Lactobacillales;f__Enterococcaceae;g__Enterococcus_D;s__Enterococcus_D casseliflavus	95.01	0.86	d__Bacteria;p__Firmicutes;c__Bacilli;o__Lactobacillales;f__Enterococcaceae;g__Enterococcus_D;s__	ANI	topological placement and ANI have incongruent species assignments	GCF_002140915.1, s__Enterococcus_D sp002140915, 95.0, 80.35, 0.42; GCF_001297065.1, s__Enterococcus_D sp001297065, 95.0, 80.31, 0.42; GCF_001544275.1, s__Enterococcus_D gallinarum, 95.0, 79.83, 0.38	92.38	11	N/A	N/A	195	154	1	26	2	6	1	0	0	0
E	bin.18.contigs	f__Paenibacillaceae	98.64	2.03	59694.56	96210	0.88	96	5730678	0.55	N/A	N/A	N/A	N/A	Complete	Brevibacillus	Done with rpoB and 91.29% identity	N/A	N/A	N/A	d__Bacteria;p__Firmicutes;c__Bacilli;o__Brevibacillales;f__Brevibacillaceae;g__Brevibacillus;s__	N/A	N/A	N/A	N/A	N/A	N/A	N/A	N/A	N/A	N/A	d__Bacteria;p__Firmicutes;c__Bacilli;o__Brevibacillales;f__Brevibacillaceae;g__Brevibacillus;s__	ANI	N/A	GCF_001420695.1, s__Brevibacillus choshinensis, 95.0, 81.11, 0.54; GCF_003710815.1, s__Brevibacillus centrosporus, 95.0, 80.71, 0.49; GCF_004117055.1, s__Brevibacillus agri, 95.0, 79.84, 0.42; GCF_003710935.1, s__Brevibacillus gelatini, 95.0, 79.82, 0.43; GCF_003710905.1, s__Brevibacillus parabrevis, 95.0, 79.71, 0.38; GCF_002897295.1, s__Brevibacillus reuszeri_A, 95.0, 79.5, 0.34; GCF_000296715.…	91.67	11	0.9633374212897652	N/A	121	62	0	0	0	2	0	0	0	0
E	bin.2.contigs	f__Enterobacteriaceae	94.9	0.2	42673.33	76541	0.89	113	4822086	0.55	Complete	N/A	N/A	Complete	Complete	Klebsiella aerogenes	Done with rpoB and 99.98% identity	Complete	N/A	N/A	d__Bacteria;p__Proteobacteria;c__Gammaproteobacteria;o__Enterobacterales;f__Enterobacteriaceae;g__Klebsiella_B;s__Klebsiella_B aerogenes	GCF_000215745.1	95.0	d__Bacteria;p__Proteobacteria;c__Gammaproteobacteria;o__Enterobacterales;f__Enterobacteriaceae;g__Klebsiella_B;s__Klebsiella_B aerogenes	99.01	0.96	GCF_000215745.1	95.0	d__Bacteria;p__Proteobacteria;c__Gammaproteobacteria;o__Enterobacterales;f__Enterobacteriaceae;g__Klebsiella_B;s__Klebsiella_B aerogenes	99.01	0.96	d__Bacteria;p__Proteobacteria;c__Gammaproteobacteria;o__Enterobacterales;f__Enterobacteriaceae;g__;s__	taxonomic classification defined by topology and ANI	topological placement and ANI have congruent species assignments	N/A	95.99	11	N/A	N/A	177	109	0	7	2	3	1	0	0	1
E	maxbin.002.contigs	o__Actinomycetales	99.42	2.41	33692.66	103301	0.91	131	4413739	0.75	Complete	Complete	Incomplete	Complete	Complete	Cellulosimicrobium	Done with rpoB and 16S matchs 99 and 96% identity	Complete	Complete	Complete	d__Bacteria;p__Actinobacteriota;c__Actinomycetia;o__Actinomycetales;f__Cellulomonadaceae;g__Cellulosimicrobium;s__Cellulosimicrobium funkei	GCF_004519295.1	96.03	d__Bacteria;p__Actinobacteriota;c__Actinomycetia;o__Actinomycetales;f__Cellulomonadaceae;g__Cellulosimicrobium;s__Cellulosimicrobium funkei	97.42	0.91	GCF_004519295.1	96.03	d__Bacteria;p__Actinobacteriota;c__Actinomycetia;o__Actinomycetales;f__Cellulomonadaceae;g__Cellulosimicrobium;s__Cellulosimicrobium funkei	97.42	0.91	d__Bacteria;p__Actinobacteriota;c__Actinomycetia;o__Actinomycetales;f__Cellulomonadaceae;g__Cellulosimicrobium;s__	taxonomic classification defined by topology and ANI	topological placement and ANI have congruent species assignments	GCF_003052455.1, s__Cellulosimicrobium cinnabarinum, 96.03, 96.0, 0.89; GCF_001019615.1, s__Cellulosimicrobium cellulans_E, 95.0, 90.17, 0.84; GCF_006539945.1, s__Cellulosimicrobium cellulans, 95.0, 89.95, 0.82; GCF_002162335.1, s__Cellulosimicrobium cellulans_D, 95.0, 89.71, 0.85; GCF_900177495.1, s__Cellulosimicrobium cellulans_B, 95.0, 89.41, 0.81; GCF_001722485.1, s__Cellulosimicrobium cellul…	95.93	11	N/A	N/A	186	131	2	3	1	8	0	0	0	0
E	bin.8.contigs	f__Paenibacillaceae	98.84	0.23	32239.55	48272	0.9	184	5932077	0.53	Complete	N/A	N/A	Complete	Complete	Paenibacillus	Done with rpoB and 87.46% identity	Complete	N/A	N/A	d__Bacteria;p__Firmicutes;c__Bacilli;o__Paenibacillales;f__Paenibacillaceae;g__Paenibacillus_C;s__Paenibacillus_C nanensis	GCF_003583765.1	95.0	d__Bacteria;p__Firmicutes;c__Bacilli;o__Paenibacillales;f__Paenibacillaceae;g__Paenibacillus_C;s__Paenibacillus_C nanensis	99.27	0.96	GCF_003583765.1	95.0	d__Bacteria;p__Firmicutes;c__Bacilli;o__Paenibacillales;f__Paenibacillaceae;g__Paenibacillus_C;s__Paenibacillus_C nanensis	99.27	0.96	d__Bacteria;p__Firmicutes;c__Bacilli;o__Paenibacillales;f__Paenibacillaceae;g__Paenibacillus_C;s__	taxonomic classification defined by topology and ANI	topological placement and ANI have congruent species assignments	GCF_003591485.1, s__Paenibacillus_C sp003591485, 95.0, 79.65, 0.29; GCF_003605435.1, s__Paenibacillus_C pinisoli, 95.0, 79.61, 0.3; GCF_003388735.1, s__Paenibacillus_C paeoniae, 95.0, 79.41, 0.25; GCF_000422465.1, s__Paenibacillus_C harenae, 95.0, 78.35, 0.22; GCF_003112455.1, s__Paenibacillus_C agaridevorans, 95.0, 78.33, 0.24; GCF_001675045.1, s__Paenibacillus_C oryzae, 95.0, 78.02, 0.17; GCF_0…	92.88	11	N/A	N/A	325	242	0	1	11	12	2	0	0	1
[truncated: 23 more columns]
