# Supplementary material for: Top-Down Enrichment Strategy to Co-cultivate Lactic Acid and Lignocellulolytic Bacteria From the Megathyrsus maximus Phyllosphere
Source: Front Microbiol. 2021 Nov 2;12:744075. doi: 10.3389/fmicb.2021.744075 (PMC8753987; doi:10.3389/fmicb.2021.744075)
Supplement: Supplementary Table S2 — Number of genes involved in lactic acid production found within Bin6_S, Bin002_S, Bin2_S, Bin4_T10, and Bin44_S. [file Table_2.XLSX]

## Sheet: Hoja1
			Enterococcus casseliflavus	Cellulosimicrobium funkei	Klebsiella aerogenes	Bacillus paranthracis	Aureimonas sp.
			Bin6_S	Bin002_S	Bin2_S	Bin4_T10	Bin44_S
Enzyme	EC Number	Abbreviation
﻿Sucrose phosphorylase	EC 2.4.1.7	ScrP	0	0	0	0	0
﻿Hexokinase	EC 2.7.1.1	HK	0	0	0	0	0
﻿Maltose phosphorylase	EC 2.4.1.8	MP	0	1	0	0	0
﻿Phosphoglucomutase	EC 5.4.2.6	PGM	1	0	0	0	0
﻿Phosphoglucose isomerase	EC 5.3.1.9	PGI	0	0	0	0	0
﻿Phosphofructokinase	EC 2.7.1.	PFK	1	0	2	1	0
﻿Glycerol kinase	EC 2.7.1.30	GK	1	2	1	0	1
﻿Glycerol-3-phosphate dehydrogenase	EC 1.1.1.94	GPDH	0	0	1	1	1
﻿Fructose bisphosphate aldolase	EC 4.1.2.13	ALDO	1	0	0	0	2
﻿Triose-phosphate isomerase	EC 5.3.1.1	TPI	1	0	1	0	1
﻿Glucose-6-P dehydrogenase	EC 1.1.1.49	G6PDH	1	1	2	1	1
﻿Phosphoglucolactonase	EC 3.1.1.31	PGL	0	0	0	1	1
﻿6-P-gluconate dehydrogenase	EC 1.1.1.44	6PGDH	2	2	0	2	2
﻿Ribulose epimerase	EC 5.1.3.	RPE	2	2	1	1	1
﻿Phosphoketolase	EC 4.1.2.	PK	4	4	0	0	0
﻿Xylose isomerase	EC 5.3.1.5	XI	1	1	1	0	0
﻿Arabinose isomerase	EC 5.3.1.4	AI	1	1	1	0	0
﻿Xylulose kinase	EC 2.7.1.17	XK	1	2	1	0	2
﻿Ribulose kinase	EC 2.7.1.19	RK	0	0	0	0	0
﻿Ribose-5-phosphate isomerase	EC 5.3.1.6	RPI	0	0	0	0	0
﻿Transketolase	EC 2.2.1.1	TK	1	1	0	1	1
﻿Transaldolase	EC 2.2.1.2	TA	0	1	1	1	1
L-lactate dehydrogenase	EC 1.1.1.27	L-LDH	2	2	0	2	0
D-lactate dehydrogenase	EC 1.1.1.28	D-LDH	0	0	2	0	1
